# Supplementary material for: Neurodevelopmental and synaptic defects in DNAJC6 parkinsonism, amenable to gene therapy
Source: Brain. 2024 Jan 18;147(6):2023–37. doi: 10.1093/brain/awae020 (PMC11146427; doi:10.1093/brain/awae020)
Supplement: awae020_Supplementary_Data [file awae020_supplementary_data.zip]

Archive with 2 entries (2 files):
- brain-2023-01299-File010.pdf
- brain-2023-01299-File011.pdf
